# Supplementary material for: A Modified Spectroscopic Approach for the Real-Time Detection of Pollen and Fungal Spores at a Semi-Urban Site Using the WIBS-4+, Part I
Source: Sensors (Basel). 2022 Nov 12;22(22):8747. doi: 10.3390/s22228747 (PMC9694534; doi:10.3390/s22228747)
Supplement: Supplementary file 1 [file sensors-22-08747-s001.zip]

Archive with 1 entries (1 files):
- sensors-1993847-supplementary.pdf
